# Supplementary material for: Alternative splicing in endothelial cells: novel therapeutic opportunities in cancer angiogenesis
Source: J Exp Clin Cancer Res. 2020 Dec 7;39:275. doi: 10.1186/s13046-020-01753-1 (PMC7720527; doi:10.1186/s13046-020-01753-1)
Supplement: Supplementary file 1 — Additional file 1: Supplementary Table 1. Additional AS isoforms (or events) relevant for angiogenesis and EC biology. Supplementary Table 2. RBPs whose deficiency results in aberrant vascular phenotypes in mice (MGI database) or Zebrafish (Danio rerio) (ZFIN database). [file 13046_2020_1753_MOESM1_ESM.xlsx]

## Sheet: Supplementary Table 1
Supplementary Table 1. Additional AS isoforms (or events) relevant for angiogenesis and EC biology.
* Number of the exon corresponds to ExonMine exon number [1,2]
Gene	General Function(s)	AS isoform or event	Role(s) of the AS isoform/event in ECs	References
REGULATORS OF GENE EXPRESSION
Myc associated factor X (MAX)	Transcription factor	MAX C1 and C2 isoforms derive from alternative 5’ splice site of a cassette exon within intron 4	These isoforms are degraded by nonsense mediated decay and increased during hypoxia in ECs	[3]
		MAX E generated from retention of intron 4	A highly unstable protein that increases during hypoxia in ECs	[3] and [42 from the mian text]
Transcriptional enhancer factor 1-related (RTEF-1, TEAD4)	Transcription factor	Short (447-bp) isoform	It is induced by hypoxia in ECs and involved in VEGF transcription.	[4]
High mobility group AT-hook 2 (HMGA2)	Chromatin component	Inclusion of DNA-binding domain	It is induced by hypoxia in ECs. This AS event probably affects the HMGA2 transcriptional activity.	[5]
Zinc Finger Protein 589 (ZNF589)	Transcriptional repressor	Inclusion of the zinc-finger domain	It is induced by hypoxia in ECs. This AS event probably affects the transcriptional activity of the protein.	[4]
Transcription factor dp-2 (TFDP2)	Forms heterodimers with the E2F family of transcription factors	TFDP2-∆7 is generated from skipping of exon 7	TFDP2-∆7 lacks of nuclear localization signal and mainly localizes in the cytoplasm of ECs.	[189 in the main text]
RUNX family transcription factor 2 (RUNX2)	Transcription factor involved in angiogenesis	RUNX2-∆8 is generated from skipping of exon 8	This AS event affects the TGFβ signaling pathway in ECs.	[6]
Hypoxia inducible factor-1 alpha (HIF-1α, HIF1A)	Subunit of the hypoxia-inducible factor 1 (HIF-1)	HIF-1αΔ11 is generated from skipping of exon 11	It promotes tumorigenesis and tumor growth through enhancement of HIF-1 activity.	[69 in the main text]
		HIF-1αΔ12 and HIF-1αΔ11-12 are generated from skipping of exon 12 and 11-12, respectively	They are dominant negative regulators of HIF-1 activity.
		HIF-1αΔ14 is generated from skipping of exon 14	It is a less potent activator of HIF-1 activity compared to other isoforms.
		HIF-1α417 is generated from skipping of exon 10	AS generates a truncated protein lacking a transactivation domain.
Yes-associated protein 1 (YAP1)	Regulator of mechanical activation	Inclusion of exon 5A *	It is regulated in response to shear stress. This AS event could affect the transcriptional activity of YAP.	[31 in the main text], [7]
RECEPTORS OR COMPONENTS OF SIGNALING CASCADES
Roundabout guidance receptor 1 (ROBO1)	Involved in Slit/Robo signaling during angiogenesis	Generated from usage of an alternative promoter	This event is downregulated by hypoxia in ECs. It could affect the affinity for the ROBO ligand (SLIT) or interfere with the ROBO homo- and heterodimerization.	[42 in the main text]
Interleukin 15 receptor subunit alpha (IL15Rα, IL15RA)	Involved in neuroinflammatory signalling across the blood-brain barrier	5 isoforms generated from 5’ splice site within exon 2 and skipping of exons 3-4-5-5’	These isoforms, expressed in cerebral capillaries, vary in their subcellular distribution and differently activate STAT3, an IL15 effector.	[8]
Endothelial cell protein C receptor (EPCR)	Anti-coagulant serine protease activated by the blood coagulation	A splicing isoform is generated from alternative 3’ splice site in exon 4	This AS event produces a soluble variant able to block the activation of downstream signaling.	[9]
Chemokine receptor 3 (CXCR3)	G protein-coupled receptor that mediates the angiostatic effects of chemokine in ECs	CXCR3-A generated from choice of the distal alternative 3’ splice site in exon 2	It enhances cell viability and proliferation, induced rescue from apoptotic cell death. It stimulates vessel formation.	[10]
		CXCR3-B generated from choice of the proximal alternative 3’ splice site in exon 2	Its overexpression results in altered growth and sustains massive apoptotic cell death.
Galectin 9 (LGALS9)	Expressed during EC activation. Involved in metastasis and immunosuppression	5 isoforms generated from skipping of exons 5-6-10 in different combinations.	AS is regulated during EC activation. Skipping of exons 5/6 regulates the length of the linker region between the carbohydrate recognition domains. Skipping of exon 10 generates a protein with a truncated C-term carbohydrate recognition domain.	[11]
Neuregulin-2 (NRG2)	Member of growth and differentiation factors family that functions by interacting with ERBB receptor family	NRG2-γ skips exons encoding for TM, α, ß and variable region domains.	NRG2-γ inhibits ECs growth.	[12,13]
		NRG2-δ skips exons encoding for EGF-like, α, ß and variable region domains.	NRG2-γ and- δ show anti-angiogenic activity.
Stromal-derived factor-1 (SDF-1, CXCL12)	Chemokine ligand secreted also by ECs	SDF-1α, ß, γ generated from the different choice of the terminal exon	SDF-1α, β and γ respond differently to ECM composition, thus affecting angiogenesis and vascular permeability.	[14–17]
Annexin A7 (ANXA7)	Membrane-binding tumor suppressor involved in tumor angiogenesis	ANXA7-I1 is generated from inclusion of exon 6	It is a brain-specific isoform.	[173 in the main text]
		ANXA7-I2 is generated from skipping of exon 6	It affects EGFR signaling.
Neurite outgrowth inhibitor (NOGO, RTN4)	Involved in EC migration and sprouting and blood vessel density	NOGO-A generated from inclusion of exon 3	It is a negative regulator of angiogenesis. Antibodies against this variant are able to prevent vascular leakage following stroke, thus promoting vascular repair and maturation.	[18]
		NOGO-B generated from skipping of exon 3	Involved in vascular remodeling and angiogenesis, it enhances tumor angiogenesis. It has been proposed as anti-cancer therapeutic target.	[19]
CYTOSKELETON/ CELL ADHESION
CCM1 and CCM2	Involved in the CCM (cerebral cavernous malformation) genetic disease	Krit1B generated from skipping of exon 15 in CCM1 gene	This isoform has a different subcellular localization with respect to canonical one.	[20]
		22 different CCM2 splicing isoforms derived from alternative promoters, alternative usage of start codon exons and different combinations of internal cassette exons	These splicing isoforms are characterized by different subcellular localization in ECs and probably they have diverse roles in angiogenesis.	[21]
Calcium/calmodulin-dependent serine protein kinase (CASK)	Membrane-associated kinase located at cell-cell-junctions. It links components of the ECM to cytoskeleton factors	Isoform generated from skipping of a linker region between the PDZ and SH3 domains	It is increased under hypoxia in ECs. Due to the presence of a putative PEST-Element in the skipped region, this event could affect CASK degradation by proteasome.	[42 in the main text]
Alpha-II spectrin (SPTAN1)	Essential component of the cytoskeleton that binds to actin filaments	Splicing removes a C-term extension of the SH3 domain	It is increased under hypoxia in ECs. This AS event probably affects localization of the protein to gap junctions.	[42 in the main text]
Intersectin 1 (ITSN1)	Involved in endo- and exocytosis, signal transduction and cytoskeleton remodeling	Alternative polyadenylation generates the ITSN1-L (long) and ITSN1-S (short) variants	ITSN1-L contains three additional domains and functions as guanine nucleotide exchange factor for CDC42, a small GTPase involved in EC polarity and lumen formation.	[42 in the main text]
Cluster of differentiation (CD34)	Expressed in ECs and in neo-vascolarized tissues; involved in atherosclerosis	Variant 2 is generated by the usage of an alternative 3’ splice site within exon 8	This transcript shows a differential affinity for miRNAs targeting the canonical CD34 mRNA.	[22]
Vascular cell adhesion molecule 1 (VCAM1)	Expressed on vascular endothelium following activation by cytokines	AS of exon AS-I generates a variant containing 7 immunoglobulin domains (instead of 6 present in the canonical protein)	This AS event could generate a functionally distinct cell-surface adhesion molecule.	[23]
ENZYMES
Nonmuscle myosin light chain kinase (MYLK)	Involved in the maintenance of the vascular barrier	MILK1 is generated from inclusion of exon 11	Exon 11 contains critical phosphorylation sites that influence enzymatic activity and cellular localization in response to vascular agonists.	[24]
		MYLK2 is generated from skipping of exon 11	It is the predominant form in lung ECs.
Angiotensin I-converting enzyme (ACE)	Involved in regulating blood pressure and vascular remodeling	Skipping of TM domain	It is a soluble form of the enzyme.	[25]
		ACE isoforms generated from insertion of ALU element in intron 16	AS results in premature stop codons and protein shortening, with consequent reduced enzymes activity.	[26]
Angiotensin I-converting enzyme homologue (ACE2)	Implicated in cardiovascular pathologies	ACE2-s generated from skipping of a 1241–2004 nt segment	AS gives rise to a shorter isoform, which does not contain the zinc metallopeptidase motif.	[27]
Tryptophanyl-tRNA synthetase (TrpRS, WARS)	Essential during the translation of mRNAs. It also shows signal transduction activities in angiogenesis.	Mini TrpRS generated from skipping of exons Ib and II	Induced by INF- γ, it has a shorter N-term domain. Compared to the full-lenght TrpRS protein, this variant exerts an angiostatic activity.	[28]
Endothelial nitric oxide synthases (eNOS, NOS3)	Responsible for the endothelial generation of nitric oxide, one of the most important regulators of the vascular tone	Several truncated isoforms (eNOS13A, B, and C) are generated from usage of alternative 3' splice site within intron 13	These isoforms act as dominant negative thanks to their ability to form heterodimers with full-lenght eNOS. They are induced by TNF-α.	[29]
Pyruvate kinase M (PKM)	Catalyzes the final step of glycolysis, plays a role in cell metabolism. Involved in angiogenesis	PKM1 and PKM2 are generated from usage of mutually exclusive exons 9 and 10	Tumor cells predominantly express the PKM2 variant that is implicated in Warburg effect. PKM2 has been associated to angiogenesis, through activation of VEGF-A secretion. In ECs, PKM1 and PKM2 differentially regulate EC metabolism. Loss of PKM2 impairs EC proliferation and migration and activates innate immune signaling. PKM2 is involved in EC dysfunctions, such as pulmunary arterial hypertension.	[29,30], [170 in the main text]

## Sheet: Supplementary Table 2
Supplementary Table 2. RBPs whose deficiency results in aberrant vascular phenotypes in mice (MGI database) or Zebrafish (Danio rerio) (ZFIN database).
RBP	Function(s)	Organism	Vascular Phenotypes	References
CELF4 (CUGBP Elav-Like Family Member 4)	AS, mRNA editing and translation	Mouse	Dual inferior vena cava, abnormal vitelline vein topology, absent basilar artery segment	[32]
ELAVL1 (HuR)	AS and mRNA stability	Mouse	Abnormal capillary morphology, abnormal neovascularization; abnormal placental labyrinth vasculature morphology; hemorrhage	[33–35]
ZFP36 (TTP1) (ZFP36 Ring Finger Protein; Tristetraprolin)	AS and mRNA stability	Mouse	Abnormal vasodilation, vascular inflammation	[36]
HnRNP E2 (PCBP2)	AS and mRNA stability	Mouse	Hemorrhage (large focal at E 13.5 in most mice; microhemorrhage in the minority of E12.5 embryos)	[37]
HnRNP D (AUF1)	AS and mRNA transport	Mouse	Kidney hemorrhage	[38]
YBX1 (Y-box binding protein 1)	DNA- and RNA-binding protein involved in mRNA stabilization, splicing and transcription regulation	Mouse	Intracerebral hemorrhage	[39]
QK1 (Quaking KH domain containing RNA binding protein)	Splicing, mRNA export and stability, and protein translation	Mouse	Abnormal angiogenesis, decreased vascular EC number, abnormal vitelline vasculature morphology	[40]
SRSF3	AS	Mouse	Abnormal liver synusoid morphology	[41]
TRA2B (Transformer 2 Beta Homolog)	AS	Mouse	Abnormal vasculogenesis	[42]
FUBP1 (Far Upstream element-Binding Protein 1)	DNA and RNA-binding protein involved in splicing and m6A methylation	Mouse	Hemorrhage	[43]
NUFIP1 (Nuclear fragile X mental retardation-interacting protein 1)	Spliceosome assembly	Mouse	Hemorrhage	[34,35]
MSI1 (Musashi RNA Binding Protein 1)	mRNA stability and translation, and splicing	Mouse	Intracerebral hemorrhage	[44]
RBM24a (RNA Binding Motif Protein 24)	AS and mRNA stability and translation	Zebrafish	Disrupted angiogenesis, caudal vain and dorsal aorta absent, trunk vasculature hypoplastic and disorganized, posterior cardinal vein increased thickness	[45]
RBM24b	Second homolog of RBM24 in zebrafish	Zebrafish	Trunk vasculature hypoplastic and disorganized	[45]
NOVA2 (Neuro-oncological ventral antigen 2)	AS	Zebrafish	Premature sprouting angiogenesis, posterior cardinal vein nucleus elliptic, abnormal EC amount; enlarged lumen size of many blood vessels of head and trunk	[188 in the main text], [186 in the main text]
